# Supplementary material for: Temporal–Posterior Alpha Power in Resting-State Electroencephalography as a Potential Marker of Complex Childhood Trauma in Institutionalized Adolescents
Source: Brain Sci. 2024 Jun 6;14(6):584. doi: 10.3390/brainsci14060584 (PMC11201643; doi:10.3390/brainsci14060584)
Supplement: Supplementary file 1 [file brainsci-14-00584-s001.zip]

Archive with 3 entries (3 files):
- Figure S1 Distribution of temporal ¿C posterior alpha power.pdf
- Figure S2 Spectral graphs and maps.pdf
- Table S1 Sample Descriptives.pdf
